# Supplementary material for: A Theoretical Study of Positively Curved Circulenes Embedded with Five-Membered Heterocycles: Structures and Inversions
Source: Molecules. 2024 Nov 13;29(22):5335. doi: 10.3390/molecules29225335 (PMC11596064; doi:10.3390/molecules29225335)
Supplement: Supplementary file 1 [file molecules-29-05335-s001.zip]

Archive with 1 entries (1 files):
- molecules-3271781-supplementary.pdf
